# Supplementary material for: Translation and validation of a geographic search filter to identify studies about Germany in Embase (Ovid) and MEDLINE(R) ALL (Ovid)
Source: Res Synth Methods. 2025 Jun 9;16(4):688–700. doi: 10.1017/rsm.2025.10016 (PMC12527497; doi:10.1017/rsm.2025.10016)
Supplement: Pachanov et al. supplementary material [file S1759287925100161sup001.zip]

Archive with 5 entries (5 files):
- AppendixS2EmbaseOvidSearchFilterToIdentifyStudiesAboutGermany.txt
- AppendixS3MEDLINE(R)ALLOvidSearchFilterToIdentifyStudiesAboutGermany.txt
- AppendixS4PMIDsOfIncludedStudies.docx
- AppendixS5ResultsOfCaseStudies.docx
- AppendixS1SearchStrategies.docx
