# Supplementary material for: Translation and validation of a geographic search filter to identify studies about Germany in Embase (Ovid) and MEDLINE(R) ALL (Ovid)
Source: Res Synth Methods. 2025 Jun 9;16(4):688–700. doi: 10.1017/rsm.2025.10016 (PMC12527497; doi:10.1017/rsm.2025.10016)
Supplement: Pachanov et al. supplementary material [file S1759287925100161sup001.zip › AppendixS2EmbaseOvidSearchFilterToIdentifyStudiesAboutGermany.txt]

(("german*" or "deutsch*" or "gdr" or "g.d.r." or "frg" or "f.r.g." or "aachen" or "aalen" or "alfter" or "allgau" or "altenholz" or "amberg" or "ansbach" or "arnsberg" or "aschaffenburg" or "aschersleben" or "augsburg" or "bad eilsen" or "bad homburg" or "bad liebenzell" or "bad muenstereifel" or "bad munstereifel" or "bad sackingen" or "bad salzuflen" or "bad sooden allendorf" or "bad zwischenahn" or "baden wuerttemberg" or "baden wurttemberg" or "bamberg" or "bavaria" or "bavarian" or "bayerisch*" or "bayern" or "bayreuth" or "bergisch gladbach" or "berlin" or "biberach" or "bielefeld" or "bingen" or "bochum" or "bonn" or "bottrop" or "brandenburg" or "braunschweig" or "bremen" or "bremerhaven" or "bruehl" or "bruhl" or "buchenbeuren" or "buechenbeuren" or "buckeburg" or "buxtehude" or "chemnitz" or "clausthal zellerfeld" or "coburg" or "cologne" or "cottbus" or "darmstadt" or "deggendorf" or "detmold" or "dietzhoelztal" or "dietzholztal" or "dillenburg" or "dortmund" or "dresden" or "duesseldorf" or "duisburg" or "dusseldorf" or "eberswalde" or "edenkoben" or "eichstaett" or "eichstatt" or "elmshorn" or "emden" or "eppendorf" or "erfurt" or "erlangen" or "essen" or "esslingen" or "flensburg" or "franconia" or "frankfurt" or "freiberg" or "freiburg" or "freising" or "friedensau" or "friedrichshafen" or "fuerth" or "fulda" or "furth" or "furtwangen" or "geisenheim" or "gelsenkirchen" or "gera" or "giessen" or "goettingen" or "gotha" or "gottingen" or "greifswald" or "guestrow" or "guetersloh" or "gustrow" or "gutersloh" or "hachenburg" or "hagen" or "halle" or "hamburg" or "hameln" or "hamm" or "hannover" or "hanover" or "havelhohe" or "heidberg" or "heide" or "heidelberg" or "heidhausen" or "heilbronn" or "heinsberg" or "helmholtz" or "herford" or "heringsdorf" or "hermannsburg" or "herne" or "hesse" or "hessen" or "hildesheim" or "hof" or "homburg" or "idstein" or "ilmenau" or "ingolstadt" or "iserlohn" or "ismaning" or "jena" or "jessen" or "kaiserslautern" or "karlsruhe" or "kassel" or "kehl" or "kempten" or "kiel" or "kleve" or "koblenz" or "koeln" or "koethen" or "koln" or "koenigs wusterhausen" or "konigs wusterhausen" or "konstanz" or "kothen" or "krefeld" or "landshut" or "leipzig" or "lemgo" or "leverkusen" or "lubeck" or "ludwigsburg" or "ludwigshafen" or "luebeck" or "lueneburg" or "luneburg" or "magdeburg" or "mainfranken" or "mainz" or "mannheim" or "marburg" or "mayen" or "mecklenburg vorpommern" or "meissen" or "merseburg" or "mittweida" or "moenchengladbach" or "moers" or "monchengladbach" or "muelheim" or "muenchen" or "muenster" or "mulheim" or "munchen" or "munich" or "munster" or "neu ulm" or "neuberg" or "neubiberg" or "neubrandenburg" or "neuendettelsau" or "neuherberg" or "neuruppin" or "neuss" or "niedersachsen" or "nienburg" or "nordbaden" or "nordhausen" or "nordkirchen" or "nordrhein westfalen" or "north rhine westphalia" or "nrw" or "nuernberg" or "nuremberg" or "nurnberg" or "nuertingen" or "nurtingen" or "oberhausen" or "oberursel" or "offenbach" or "offenburg" or "oldenburg" or "oranienburg" or "osnabruck" or "osnabrueck" or "ottersberg" or "paderborn" or "passau" or "pforzheim" or "pomerania" or "potsdam" or "pulheim" or "quierschied" or "recklinghausen" or "regensburg" or "remscheid" or "reutlingen" or "rheinland pfalz" or "rhineland" or "rhineland palatinate" or "riedlingen" or "rosenheim" or "rostock" or "rotenburg" or "rothenburg" or "rottach egern" or "rottenburg" or "saarbrucken" or "saarbruecken" or "saarland" or "sachsen" or "salzgitter" or "sankt augustin" or "saxony" or "schleswig holstein" or "schmalkalden" or "schwaebisch gmuend" or "schwabisch gmund" or "schwarzwald" or "schwerin" or "schwetzingen" or "siegen" or "sigmaringen" or "solingen" or "speyer" or "stralsund" or "stuttgart" or "thueringen" or "thuringen" or "thuringia" or "trier" or "trossingen" or "tubingen" or "tuebingen" or "ulm" or "vallendar" or "vechta" or "villingen schwenningen" or "wedel" or "weimar" or "weingarten" or "wernigerode" or "wesel" or "wiesbaden" or "wildau" or "wilhelmshaven" or "winterberg" or "wismar" or "witten" or "witten herdecke" or "wolfenbuttel" or "wolfsburg" or "worms" or "wuerzburg" or "wuppertal" or "wurzburg" or "wustermark" or "zittau" or "zwickau" or "statutory health insur*" or "robert koch institut*" or "rki" or "stiko" or "standing committee on vaccination" or "standige impfkommission" or "aok" or "allgemeine ortskrankenkasse" or wido or "ersatzkasse*" or "leibniz" or "charite" or "techniker krankenkasse" or "tk" or "wineg" or "kassenarztliche" or "gkv" or "gesetzliche krankenversicherung" or "bkk" or "betriebskrankenkasse*" or "dak gesundheit" or "medizinischer dienst der krankenversicherung" or "barmer" or "robert bosch krankenhaus" or "robert bosch hospital" or "dzif" or "baua" or "federal institute for occupational safety and health" or "dkfz" or "dzne" or "bundes*" or "bmbf" or "bgw" or "iqwig" or "institute for quality and efficiency in health care" or "drks" or "paul ehrlich institut*").ti,ab,kw.
or
("german*" or "deutsch*" or "aachen" or "aalen" or "alfter" or "allgau" or "altenholz" or "amberg" or "ansbach" or "arnsberg" or "aschaffenburg" or "aschersleben" or "augsburg" or "bad eilsen" or "bad homburg" or "bad liebenzell" or "bad muenstereifel" or "bad munstereifel" or "bad sackingen" or "bad salzuflen" or "bad sooden allendorf" or "bad zwischenahn" or "baden wuerttemberg" or "baden wurttemberg" or "bamberg" or "bavaria" or "bavarian" or "bayerisch*" or "bayern" or "bayreuth" or "bergisch gladbach" or "berlin" or "biberach" or "bielefeld" or "bingen" or "bochum" or "bonn" or "bottrop" or "brandenburg" or "braunschweig" or "bremen" or "bremerhaven" or "bruehl" or "bruhl" or "buchenbeuren" or "buechenbeuren" or "buckeburg" or "buxtehude" or "chemnitz" or "clausthal zellerfeld" or "coburg" or "cologne" or "cottbus" or "darmstadt" or "deggendorf" or "detmold" or "dietzhoelztal" or "dietzholztal" or "dillenburg" or "dortmund" or "dresden" or "duesseldorf" or "duisburg" or "dusseldorf" or "eberswalde" or "edenkoben" or "eichstaett" or "eichstatt" or "elmshorn" or "emden" or "eppendorf" or "erfurt" or "erlangen" or "essen" or "esslingen" or "flensburg" or "franconia" or "frankfurt" or "freiberg" or "freiburg" or "freising" or "friedensau" or "friedrichshafen" or "fuerth" or "fulda" or "furth" or "furtwangen" or "geisenheim" or "gelsenkirchen" or "gera" or "giessen" or "goettingen" or "gotha" or "gottingen" or "greifswald" or "guestrow" or "guetersloh" or "gustrow" or "gutersloh" or "hachenburg" or "hagen" or "halle" or "hamburg" or "hameln" or "hamm" or "hannover" or "hanover" or "havelhohe" or "heidberg" or "heide" or "heidelberg" or "heidhausen" or "heilbronn" or "heinsberg" or "helmholtz" or "herford" or "heringsdorf" or "hermannsburg" or "herne" or "hesse" or "hessen" or "hildesheim" or "hof" or "homburg" or "idstein" or "ilmenau" or "ingolstadt" or "iserlohn" or "ismaning" or "jena" or "jessen" or "kaiserslautern" or "karlsruhe" or "kassel" or "kehl" or "kempten" or "kiel" or "kleve" or "koblenz" or "koeln" or "koethen" or "koln" or "koenigs wusterhausen" or "konigs wusterhausen" or "konstanz" or "kothen" or "krefeld" or "landshut" or "leipzig" or "lemgo" or "leverkusen" or "lubeck" or "ludwigsburg" or "ludwigshafen" or "luebeck" or "lueneburg" or "luneburg" or "magdeburg" or "mainfranken" or "mainz" or "mannheim" or "marburg" or "mayen" or "mecklenburg vorpommern" or "meissen" or "merseburg" or "mittweida" or "moenchengladbach" or "moers" or "monchengladbach" or "muelheim" or "muenchen" or "muenster" or "mulheim" or "munchen" or "munich" or "munster" or "neu ulm" or "neuberg" or "neubiberg" or "neubrandenburg" or "neuendettelsau" or "neuherberg" or "neuruppin" or "neuss" or "niedersachsen" or "nienburg" or "nordbaden" or "nordhausen" or "nordkirchen" or "nordrhein westfalen" or "north rhine westphalia" or "nrw" or "nuernberg" or "nuremberg" or "nurnberg" or "nuertingen" or "nurtingen" or "oberhausen" or "oberursel" or "offenbach" or "offenburg" or "oldenburg" or "oranienburg" or "osnabruck" or "osnabrueck" or "ottersberg" or "paderborn" or "passau" or "pforzheim" or "pomerania" or "potsdam" or "pulheim" or "quierschied" or "recklinghausen" or "regensburg" or "remscheid" or "reutlingen" or "rheinland pfalz" or "rhineland" or "rhineland palatinate" or "riedlingen" or "rosenheim" or "rostock" or "rotenburg" or "rothenburg" or "rottach egern" or "rottenburg" or "saarbrucken" or "saarbruecken" or "saarland" or "sachsen" or "salzgitter" or "sankt augustin" or "saxony" or "schleswig holstein" or "schmalkalden" or "schwaebisch gmuend" or "schwabisch gmund" or "schwarzwald" or "schwerin" or "schwetzingen" or "siegen" or "sigmaringen" or "solingen" or "speyer" or "stralsund" or "stuttgart" or "thueringen" or "thuringen" or "thuringia" or "trier" or "trossingen" or "tubingen" or "tuebingen" or "ulm" or "vallendar" or "vechta" or "villingen schwenningen" or "wedel" or "weimar" or "weingarten" or "wernigerode" or "wesel" or "wiesbaden" or "wildau" or "wilhelmshaven" or "winterberg" or "wismar" or "witten" or "witten herdecke" or "wolfenbuttel" or "wolfsburg" or "worms" or "wuerzburg" or "wuppertal" or "wurzburg" or "wustermark" or "zittau" or "zwickau" or "statutory health insur*" or "robert koch institut*" or "rki" or "stiko" or "standing committee on vaccination" or "standige impfkommission" or "aok" or "allgemeine ortskrankenkasse" or "wido" or "ersatzkasse*" or "leibniz" or "charite" or "techniker krankenkasse" or "tk" or "wineg" or "kassenarztliche" or "gkv" or "gesetzliche krankenversicherung" or "bkk" or "betriebskrankenkasse*" or "dak gesundheit" or "medizinischer dienst der krankenversicherung" or "barmer" or "robert bosch krankenhaus" or "robert bosch hospital" or "dzif" or "baua" or "federal institute for occupational safety and health" or "dkfz" or "dzne" or "bundes*" or "bmbf" or "bgw" or "iqwig" or "institute for quality and efficiency in health care" or "drks" or "paul ehrlich institut*").in,ad.
or 
((gdr or "g.d.r." or frg or "f.r.g.").in,ad. and 1949:1990.(yr).)
or
(exp germany/))
